# Supplementary material for: Bone morphogenic protein signalling suppresses differentiation of pluripotent cells by maintaining expression of E-Cadherin
Source: eLife. 2013 Dec 17;2:e01197. doi: 10.7554/eLife.01197 (PMC3865744; doi:10.7554/eLife.01197)
Supplement: Supplementary file 1. — DOI: http://dx.doi.org/10.7554/eLife.01197.013 [file elife01197s001.xlsx]

## Sheet: Sheet1
	Supplementary File 1: Description of primers and Roche UPL probes used for qRT-PCR.
	Gene	Forward primer	Reverse primer	UPL Probe
	Blbp	GGGTAAGACCCGAGTTCCTC	ATCACCACTTTGCCACCTTC	-
	Cdh1	ATCCTCGCCCTGCTGATT	ACCACCGTTCTCCTCCGTA	#18
	Cdh2	GCCATCATCGCTATCCTTCT	CCGTTTCATCCATACCACAAA	#18
	Eomes	ACCGGCACCAAACTGAGA	AAGCTCAAGAAAGGAAACATG	#9
	Esrrb	CGATTCATGAAATGCCTCAA	CCTCCTCGAACTCGGTCA	#89
	Fgf5	AAAACCTGGTGCACCCTAGA	CATCACATTCCCGAATTAAGC	#29
	Flk1	CCCCAAATTCCATTATGACAA	CGGCTCTTTCGCTTACTGTT	#18
	FoxA2	AAGTAGCCACCACACTTCAGG	TGGCCCATCTATTTAGGGAC	#32
	Gata2	GCTTCACCCCTAAGCAGAGA	TGGCACCACAGTTGACACA	#15
	Gata6	GGTCTCTACAGCAAGATGAATGG	TGGCACAGGACAGTCCAAG	#40
	Gsc	GAGACGAAGTACCCAGACGTG	GGCGGTTCTTAAACCAGACC	#32
	Id1	TCCTGCAGCATGTAATCGAC	GGTCCCGACTTCAGACTCC	#78
	Klf4	CGGGAAGGGAGAAGACACT	GAGTTCCTCACGCCAACG	#62
	Mash1	TCTCCTGGGAATGGACTTTG	CGTTGGCGAGAAACACTAAAG	#74
	Math1	TGCGATCTCCGAGTGAGAG	CTCTTCTGCAAGGTCTGATTTTT	#69
	Nanog	CCTCCAGCAGATGCAAGAA	GCTTGCACTTCATCCTTTGG	#25
	Oct4	GTTGGAGAAGGTGGAACCAA	CTCCTTCTGCAGGGCTTTC	#95
	Otx2	GACCCGGTACCCAGACATC	GCTCTTCGATTCTTAAACCATACC	#103
	Pax3	AAAAGGCTAAACACAGCATCG	CAATATCGGAGCCTTCATCTG	#110
	Pdgfra	GTCGTTGACCTGCAGTGGA	CCAGCATGGTGATACCTTTGT	#80
	Rex1	CAGCTCCTGCACACAGAAGA	ACTGATCCGCAAACACCTG	#16
	Snail	GTCTGCACGACCTGTGGAA	CAGGAGAATGGCTTCTCACC	#71
	Sox1	GTGACATCTGCCCCCATC	GAGGCCAGTCTGGTGTCAG	#60
	Sox2	GTGTTTGCAAAAAGGGAAAAGT	TCTTTCTCCCAGCCCTAGTCT	#34
	Sox9	GAAGCTGGCAGACCAGTACC	GGTCTCTTCTCGCTCTCGTTC	#75
	Sox17	CACAACGCAGAGCTAAGCAA	CGCTTCTCTGCCAAGGTC	#97
	T	CAGCCCACCTACTGGCTCTA	GAGCCTGGGGTGATGGTA	#100
	TBP	GGGGAGCTGTGATGTGAAGT	CCAGGAAATAATTCTGGCTCA	#97
	Tcf15	GTGTAAGGACCGGAGGACAA	GATGGCTAGATGGGTCCTTG	#104
	Twist1	GAGCAACAGCGAGGAGGA	CGACTGCTGCGTCTCTTG	#66
	Vimentin	CCAACCTTTTCTTCCCTGAA	TGAGTGGGTGTCAACCAGAG	#109
	Wnt3a	AATGGTCTCTCGGGAGTTTG	AATGGTCTCTCGGGAGTTTG	#53
	Zeb1	GCCAGCAGTCATGATGAAAA	TATCACAATACGGGCAGGTG	#48
	Zeb2	CAAGAGGCGCAAACAAGC	TGCGTCCACTACGTTGTCAT	#79
	Zfp521	AAGCAAGCGAAACCGAGAT	TTCTGGCCTCTTCTTGCAGT	#16
